# Supplementary material for: GO2PUB: Querying PubMed with semantic expansion of gene ontology terms
Source: J Biomed Semantics. 2012 Sep 7;3:7. doi: 10.1186/2041-1480-3-7 (PMC3599846; doi:10.1186/2041-1480-3-7)
Supplement: Additional file 1 — This text file contents the experts selections for the query Q1. [file 2041-1480-3-7-S1.txt]

GO2PUB Q1
PMID	Query type	C. Diot	C. Bettembourg
19383549	BASICq	x	x
19427916	BASICq	x	x
20060923	BASICq
19091074	BASICq	x	x
19393339	BASICq
15941644	BASICq	x	x
17574488	BASICq
20049584	BASICq	x	x
17626819	BASICq	x	x
20003570	MeSHq
17495091	MeSHq	x	x
20138241	MeSHq
16413806	MeSHq
19231861	MeSHq
18313342	MeSHq	x	x
17359447	MeSHq	x	x
19903961	ORq
19373719	ORq
19151351	ORq
18038926	ORq	x	x
17704960	ORq
17289415	ORq	x	x
16513294	ORq	x	x
17032819	ORq	x	x
GoPubMed Q1 No Expansion
PMID	Query type	C. Diot	C. Bettembourg
19383549	BASICq	x	x
19427916	BASICq	x	x
18205990	BASICq
17495091	BASICq	x	x
19091074	BASICq	x	x
19359692	BASICq
16459232	BASICq
15806216	BASICq
18499494	BASICq	x	x
20952707	ORq
18648053	ORq
20680876	ORq
20163609	ORq
19373719	ORq
17408807	ORq
18085456	ORq
GoPubMed Q1 Expansion
PMID	Query type	C. Diot	C. Bettembourg
19383549	BASICq	x	x
19427916	BASICq	x	x
18205990	BASICq
17495091	BASICq	x	x
19091074	BASICq	x	x
19359692	BASICq
16459232	BASICq
15806216	BASICq
18499494	BASICq	x	x
20952707	ORq
18648053	ORq
20680876	ORq
20163609	ORq
19373719	ORq
17408807	ORq
18085456	ORq
PubMed Q1
PMID	C. Diot	C. Bettembourg
19383549	x	x
19427916	x	x
18205990
19409434
20103699
19393339
19231861
18313342	x	x
17359447	x	x
16513294	x	x
15941644	x	x
17626821
17453814
19903962	x	x
16615357
17992261
16337159
16050122
18373069	x	x
