# Supplementary material for: GO2PUB: Querying PubMed with semantic expansion of gene ontology terms
Source: J Biomed Semantics. 2012 Sep 7;3:7. doi: 10.1186/2041-1480-3-7 (PMC3599846; doi:10.1186/2041-1480-3-7)
Supplement: Additional file 2 — This text file contents the experts selections for the query Q2. [file 2041-1480-3-7-S2.txt]

GO2PUB Q2
PMID    	C. Diot	C. Bettembourg
20491656	x	x
20860464	x	x
21071700	x	x
19808950	x	
20510146		
20841495		
19530967	x	
19377067	x	x
17704301		
17492806		
17764386	x	x
17922810		
16782810		
16439686		x
16973971		x
16801219		x

GoPubMed Q2 No Expansion
PMID    	C. Diot	C. Bettembourg
20860464	x	x
20491656	x	x
20335529		
19530967	x	
18614014	x	x
17693624	x	x
18165452		
17704301		
16806233	x	x

GoPubMed Q2 Expansion
PMID    	C. Diot	C. Bettembourg
20860464	x	x
20491656	x	x
20335529		
19530967	x	
18614014	x	x
17693624	x	x
18165452		
17704301		
16806233	x	x

PubMed Q2
PMID    	C. Diot	C. Bettembourg
21285510
21231855
21086616
20961312
20961306
20724701
20667755
20541951
20407083
20377753
20356042
20018941
19915960
19723339	x	x
19545633
19483330
19049814
18832207
18725265	x	x
18565528
18375242
18458362
18089717
18026239
17904533
17700364
17681415
17634870
17530370
17495815
17477093
17385461
17192692
17114450
17081067
17023713
16967420
16940551
16916992
16914142
16777671
16760224
16740622
16524752
16223944
