# Supplementary material for: GO2PUB: Querying PubMed with semantic expansion of gene ontology terms
Source: J Biomed Semantics. 2012 Sep 7;3:7. doi: 10.1186/2041-1480-3-7 (PMC3599846; doi:10.1186/2041-1480-3-7)
Supplement: Additional file 3 — This text file contents the experts selections for the query Q3. [file 2041-1480-3-7-S3.txt]

GO2PUB Q3
PMID	C. Diot	C. Bettembourg
20530572		
19001095		
18336323		
18234837		
17482313		
17088424		x
17021251	x	x
16461407		x
16455667		
16143324		
15805550		
15744307	x	x
15459205		
15028716		
14963031		
14597625		
14557275		
12792909		
12359734	x	x
12019260		
11964166		
11897055		
11881969	x	x
11825908		

GoPubMed Q1 No Expansion
PMID	C. Diot	C. Bettembourg
17021251	x	x
16461407	x	x
15218536	x	x
14557275		
12359734	x	x
12032174	x	x

GoPubMed Q3 Expansion
PMID	C. Diot	C. Bettembourg
17021251	x	x
16461407	x	x
15218536	x	x
14557275		
12359734	x	x
12032174	x	x
16274718	x	
14963031		

PubMed Q3
PMID	C. Diot	C. Bettembourg
21085708
21036152	x	x
20807769
20398666
19640837
17980884
17259442
17242159
16926441	x	x
16598902
16150821
15639022
15637076
15317582
15210303
14610053
14605006
12218742
12209882
12079850
11880276
11473048
11316743
